# Supplementary material for: Temporal Trends and Identification of Suicide Mortality Risk Areas in Brazil (2000–2022): Are We Dealing with an Underestimated Epidemic?
Source: Medicina (Kaunas). 2024 Dec 19;60(12):2083. doi: 10.3390/medicina60122083 (PMC11677106; doi:10.3390/medicina60122083)
Supplement: Supplementary file 1 [file medicina-60-02083-s001.zip]

Archive with 1 entries (1 files):
- medicina-3125494-supplementary.pdf
